# Supplementary material for: Evaluation of the Local Anesthetic Activity, Acute Toxicity, and Structure–Toxicity Relationship in Series of Synthesized 1-Aryltetrahydroisoquinoline Alkaloid Derivatives In Vivo and In Silico
Source: Molecules. 2023 Jan 4;28(2):477. doi: 10.3390/molecules28020477 (PMC9864514; doi:10.3390/molecules28020477)
Supplement: Supplementary file 1 [file molecules-28-00477-s001.zip]

Archive with 1 entries (1 files):
- molecules-2066398-supplementary.pdf
